# Supplementary material for: Stop Saying That It Is Wrong! Psychophysiological, Cognitive, and Metacognitive Markers of Children’s Sensitivity to Punishment
Source: PLoS One. 2015 Jul 28;10(7):e0133683. doi: 10.1371/journal.pone.0133683 (PMC4517808; doi:10.1371/journal.pone.0133683)
Supplement: S1 Dataset — (XLS) [file pone.0133683.s001.xls]

## Sheet: Basa_data_blind_54
ID	gender	age	groups	Raven	IGT.mot	IGT.cal	IGT.know	IGT.TOT.easy	IGT.TOT.hard	IGT.AD.easy	IGT.DD.easy	ICGT.AD.hard	ICGT.DD.hard	AV.AD.easy	AV.DD.easy	AV.AD.hard	AV.DD.hard	FV.AD.WIN.easy	FV.AD.LOSS.easy	FV.DD.WIN.easy	FV.DD.LOSS.easy	FV.AD.WIN.hard	FV.AD.LOSS.hard	FV.DD.WIN.hard	FV.DD.LOSS.hard	F.AD.easy	F.DD.easy	F.AD.hard	F.DD.hard	TotalR.digits	LettersNum	Aritmet	Hayling	TMTA	TMTB	BMP.Plann	BMP.Strat	BMP.tasksatt	BMP.ruleBreak
1	1	8	1	32	4	6	0	36	-40	68	32	30	70	0.296349	0.587865	0.987667	0.846687	0.421527	0.572003	0.347331	0.603929	1.03959	0.65153	1.15363	0.67456	0.150476	0.256597	-0.388064	-0.47907	18	17	27	4	26	81	5	7	3	3
2	2	8	1	30	4	2	0	30	-26	65	35	37	63	0.52469	0.624557	0.75856	0.856268	0.438798	0.376406	0.529235	0.433119	0.712839	0.652304	0.922111	1.53117	-0.0623919	-0.0961164	-0.0605343	0.609061	12	6	17	7	29	53	5	4	1	0
4	2	9	1	35	3	2	0	2	-10	51	49	45	55	0.87159	1.07384	1.24138	1.39012	0.94356	1.15471	0.864462	0.785202	1.14411	1.09167	1.64292	1.85723	0.211152	-0.0792601	-0.052436	0.214312	12	8	12	4	33	109	7	7	2	2
5	2	10	1	30	3	3	0	48	-68	74	26	16	84	0.402724	0.336429	1.07794	1.44266	0.251106	0.23596	0.41165	0.407217	1.12615	4.30188	0.890254	1.59389	-0.0151464	-0.00443218	3.17573	0.703636	17	18	22	3	41	88	3	3	2	6
6	2	10	1	30	3	4	0	44	-40	72	28	30	70	0.170607		0.218586	0.269479	0.415902	0.446413	1.53421			0.587786	0.133933	0.212689	0.0305112	-1.53	0.588	0.0787557	14	14	18	7	17	73	3	8	1	1
7	2	11	1	31	3	0	0	20	-8	60	40	46	54	1.83668	1.48858	4.18647	2.14615	1.11223	0.368194	1.59817	1.53629	3.05229	1.69278	2.91263	3.25711	-0.744035	-0.0618748	-1.35951	0.344478	12	13	21	0	31	69	9	11	3	3
8	1	11	1	34	4	0	0	20	-46	60	40	27	73	0.742531	0.71125	0.781253	0.637979	0.777041	1.66554	1.19481	0.873505	1.30575	0.358469	0.976569	1.14198	0.888495	-0.321309	-0.947277	0.165407	14	24	25	17	22	71	9	8	3	2
9	2	13	1	43	4	5	0	60	-26	80	20	37	63	0.307308	0.277098	0.446126	0.871595	0.305171	0.355242	0.419415	0.30911	0.295687	1.13485	0.331073	0.844718	0.0500709	-0.110306	0.839163	0.513644	15	20	25	1	34	73	3	10	3	2
10	2	13	1	45	4	6	0	48	-48	74	26	26	74	0.496241	1.01707	0.718008	0.803549	0.659021	0.893677	0.731968	0.376384	0.319812	0.635379	0.627533	0.26133	0.234656	-0.355583	0.315567	-0.366203	18	21	30	0	25	38	6	7	3	0
13	1	8	1	20	4	1	1	-2	-6	49	51	47	53	1.28025	3.5226	2.07666	3.09303	0.801522	0.958798	1.14083	2.19836	0.429201	4.26036	1.59148	2.92496	0.157276	1.05753	3.83116	1.33348	12	10	12	11	24	90	8	8	2	1
14	1	8	1	39	4	4	1	4	-22	52	48	39	61	0.809728	1.36545	0.700468	0.562007	0.892326	1.08328	1.0127	1.52194	1.00685	0.991772	0.631597	1.06366	0.190955	0.509243	-0.0150828	0.432064	14	15	23	6	22	49	12	12	3	0
15	2	10	1	32	4	5	1	84	-54	92	8	23	77	0.625875		0.338118	0.622791	0.399051		0.42119	0.797181	0.556859	0.50057	0.509771	0.493762	-0.4	0.375992	-0.0562892	-0.0160087	14	11	22	0	31	91	3	7	2	0
16	1	10	1	39	3	3	1	44	-14	72	28	43	57	0.427401	1.86305	0.431767	0.696765	0.412193	0.14973	0.681769	0.166011	0.721885	0.506124	0.38011	0.39769	-0.262463	-0.515758	-0.215761	0.0175797	14	14	22	7	18	69	9	9	3	6
17	1	10	1	44	4	6	1	20	-20	60	40	40	60	1.98033	2.68483	1.54404	1.17807	1.53459	0.988245	1.73128	1.47876	0.791596	1.16075	0.776268	2.02161	-0.546344	-0.252525	0.369154	1.24534	15	19	26	5	19	74	12	6	3	5
18	2	8	1	29	4	6	2	66	-58	83	17	21	79	0.718601	0.420647	0.688342	0.552435	0.684726	1.25338	0.611415	0.429341			0.313576	0.340341	0.568656	-0.182074		0.0267644	12	11	16	7	30	166	6	4	1	1
19	2	8	1	30	4	6	2	76	-42	88	12	29	71	0.998545	0.67952	0.861536	1.48061	1.08879	0.891566	0.734515	0.778605	1.99647	0.931986	1.5553	1.54109	-0.197222	0.0440899	-1.06449	-0.0142092	17	5	21	7	44	118	6	9	3	4
20	2	9	1	21	4	3	2	50	-18	75	25	41	59	0.832619	0.676149	0.817356	0.656819	0.458987	0.688889	0.883227	0.723176	0.273735	0.439244	0.466052	0.486203	0.229902	-0.160051	0.165509	0.020151	12	13	19	9	20	92	4	8	3	1
21	2	9	1	26	3	5	2	48	-18	74	26	41	59	0.510644	0.568976	0.501681	0.278443					0.462124	0.14625	0.289508	0.729921			-0.315874	0.440413	16	15	23	4	16	49	6	5	3	3
24	2	9	1	30	4	4	2	6	-4	53	47	48	52	0.83275	1.08043	0.986065	1.34627	0.912608	0.770651	0.805685	0.831369	0.481313	0.315291	0.663888	0.932835	-0.141958	0.0256837	-0.166022	0.268947	14	14	16	11	36	166	6	7	3	0
26	1	10	1	35	3	0	2	18	-18	59	41	41	59	0.394972	0.652145	0.683396	0.780112	0.314583	0.456145	0.399285	0.316509	0.660964	0.742368	0.728244	0.611158	0.141562	-0.082776	0.0814041	-0.117086	18	15	21	1	43	107	3	6	3	5
27	2	10	1	35	3	6	2	44	-24	72	28	38	62	1.39692	0.460768	0.200071		0.571681	0.338951	0.349604	0.205663			0.314257		-0.23273	-0.143941		-0.314	12	14	21	1	19	69	3	12	3	3
28	2	10	1	44	3	4	2	4	-24	52	48	38	62	0.997041	1.60138	1.19427	1.33498	1.43745		1.45906	0.702577	0.908913	1.45882	1.41274		-1.43	-0.756485	0.549911	-1.41	14	16	19	2	15	47	6	7	3	2
34	2	12	1	30	3	3	2	22	-34	61	39	33	67	0.610696	1.48083	4.14467	5.4415	1.42425	0.845535	1.54034	1.79332	2.71067	3.00556	2.00972	3.73849	-0.578719	0.252976	0.294886	1.72877	13	18	25	2	17	45	3	4	1	5
37	1	12	1	38	4	6	2	50	-12	75	25	44	56	0.728311	1.17679	1.67217	1.27965	1.4726	0.394358	2.45863	0.333693	1.45267	0.797814	0.780383	0.725761	-1.07824	-2.12494	-0.654855	-0.0546218	17	20	24	3	26	37	7	6	3	1
38	2	12	1	41	3	6	2	14	-2	57	43	49	51	1.57437	1.74374	0.784725	2.55151	1.07488	0.94594	1.41973	0.678006	0.937688	2.44583	2.5812	1.61845	-0.128941	-0.741728	1.50814	-0.96275	16	18	25	7	16	54	3	3	3	0
41	2	12	1	45	3	3	2	48	-46	74	26	27	73	0.860114	0.357705	1.02522	0.62011	0.380605	0.793043	0.75086	0.553162	0.373687	0.801165	1.15748	1.11382	0.412438	-0.197697	0.427478	-0.0436507	14	22	30	2	26	56	9	8	2	0
42	1	12	1	51	4	6	2	70	-28	85	15	36	64	0.622755	1.94792	0.917077	1.72528	0.522204	0.821569	0.436107	0.423295	0.71338	0.634253	1.33256	1.95349	0.299364	-0.0128111	-0.0791272	0.620926	14	16	28	11	22	45	11	9	3	1
49	2	14	1	35	3	6	2	60	-14	80	20	43	57	0.94742	0.723858	1.22307	2.29948	1.30556	0.80136	3.05943	0.80574	1.25234	2.72994	1.98081	2.12489	-0.504205	-2.25369	1.4776	0.14408	13	16	24	1	20	48	9	11	3	1
3	2	8	2	39	4	4	0	16	6	58	42	53	47	1.86865	1.76236	2.17024	1.93837	2.26806	2.36922	2.24427	1.52624	2.05654	1.84919	2.01255	2.40054	0.101158	-0.718023	-0.207352	0.38799	13	16	20	1	25	76	6	10	3	1
11	2	14	2	31	3	6	0	48	34	74	26	67	33	0.782662		1.18259	3.55639		0.355184	0.340198	0.282668	1.05324	0.350313	0.339779	4.91006	0.355184	-0.0575298	-0.70293	4.57028	14	15	27	1	10	34	4	11		2
12	2	14	2	39	4	6	0	22	90	61	39	95	5	1.87248	1.51579	1.67503	0.586459	1.99832	0.648456	1.19949	0.986879	2.74377	2.67376		0.123684	-1.34987	-0.212612	-0.0700152	0.124	11	14	22	10	15	50	9	12	3	1
22	1	9	2	27	4	6	2	-12	18	44	56	59	41	1.39692	1.48332	1.42966	0.990796	1.79257	1.64229	1.53026	1.32505	1.4141	2.1482	2.42902	3.26114	-0.150276	-0.205202	0.734091	0.83212	16	19	24	20	22	138	5	3	2	0
23	2	9	2	29	4	6	2	28	32	64	36	66	34	0.3852	0.717262	1.08435	1.37208	0.582926	1.0154	0.564156	0.930998	1.63707	1.53266	0.835354	0.605962	0.432473	0.366842	-0.104411	-0.229392	13	18	24	1	30	80	6	7	3	2
25	1	9	2	36	3	4	2	18	8	59	41	54	46	0.842786	0.800586	0.455206	0.721964	0.731079	0.583054	0.696288	0.671926	0.374917	0.363704	0.454041	0.602507	-0.148025	-0.0243611	-0.0112135	0.148466	16	18	21	1	17	74	3	8	2	1
29	2	11	2	27	3	6	2	92	82	96	4	91	9	0.65835	1.33648	1.23776	1.51312	0.956096	0.759329			1.7141	1.4614	0.35613		-0.196767		-0.252696	-0.356	12	13	18	1	30	82	5	6	3	0
30	1	11	2	34	4	6	2	66	50	83	17	75	25	0.32715	0.464705	0.542835	0.21	0.191192	0.0988849	0.175135	0.307507	0.277147	0.224207	0.245709		-0.0923075	0.132372	-0.0529395	-0.246	16	18	29	7	17	56	6	6	2	0
31	1	11	2	38	3	6	2	28	12	64	36	56	44	0.473563	0.367694	0.70551	0.624894	0.536652	0.768766	0.0819971	0.677824	0.936743	0.874429	0.571508	1.47897	0.232114	0.595827	-0.0623144	0.907465	17	18	26	0	30	115	12	11	3	2
32	1	11	2	38	4	6	2	82	92	91	9	96	4	0.694062	2.2806	0.880742	1.67	0.971135	0.451546	0.508622	0.731725	1.41373	0.79553	0.414061	0.170754	-0.519589	0.223102	-0.618198	-0.243307	16	17	27	1		57	3	6	2	1
33	1	11	2	40	3	6	2	4	20	52	48	60	40	1.35253	0.607038	1.03316	0.694917	0.811813	0.960119	1.02903	0.846245	0.808283	0.840287	0.690574	0.707039	0.148306	-0.182782	0.0320048	0.0164645	18	17	24	4	45	90	6	11	3	0
35	1	12	2	38	3	6	2	40	80	70	30	90	10	1.16327	1.65001	1.48603	0.974534	1.69497	1.40836	1.84224	2.38731	1.29933	1.18731	1.9302	1.82437	-0.286608	0.545074	-0.112023	-0.105827	14	20	25	4	43	144	6	6	2	0
36	1	12	2	38	4	6	2	16	82	58	42	91	9	1.03121	1.79547	1.79701	0.475092	1.53691	0.361951	1.47134	0.96614	1.99317	1.74465	1.31071		-1.17496	-0.505203	-0.248528	-1.31	15	21	30	9	25	56	6	6	2	0
39	1	12	2	43	2	6	2	2	60	51	49	80	20	0.557493	1.29685	1.13363	0.601012	1.83547	0.671869	2.85945	0.662799	1.37391	1.40536	0.701294	0.950831	-1.1636	-2.19665	0.0314559	0.249538	16	19	26	2	18	48	3	6	2	1
40	2	12	2	44	3	6	2	70	90	85	15	95	5	1.1895	0.62783	1.31569	0.25	0.741433	0.663625	1.2996		1.36766	1.55111			-0.0778077	-1.29	0.183454		15	18	26	13	18	38	4	12	3	0
43	1	13	2	33	3	6	2	12	30	56	44	65	35	0.711187	0.511987	0.785589	0.857649	0.840953	0.614829	0.734076	0.59507	0.664442	1.32979	0.743333	1.23353	-0.226124	-0.139006	0.665352	0.490197	13	18	25	0	30	55	9	10	3	2
44	2	13	2	35	2	6	2	70	68	85	15	84	16	0.507904	0.541637	0.364359		0.375473	0.496922		0.474621	0.244059		0.440791		0.121449	0.475	-0.244	-0.44	14	2	16	4	17	45	9	12	3	0
45	1	13	2	43	3	6	2	44	56	72	28	78	22	0.337547		0.967365	1.19604	0.484922	0.152631	0.250623	0.411057	1.05535	1.18991	0.949085	1.07163	-0.33229	0.160434	0.134558	0.122548	15	19	27	4	24	40	10	12	3	1
46	2	13	2	44	3	6	2	82	32	91	9	66	34	0.803791	0.958387	0.294365	0.409768	0.354643	0.368659	0.816777	0.412164	0.319974	0.360458	0.474856	0.373402	0.0140159	-0.404613	0.0404842	-0.101454	12	16	24	5	11	62	6	11	3	0
47	2	13	2	49	3	6	2	42	30	71	29	65	35	1.23376	1.77311	1.21578	0.669671	1.33554	1.13198	1.56438	1.98183	0.694145	1.01545	0.952444		-0.203563	0.417451	0.321308	-0.95	14	19	25	8	23	41	6	12	3	0
48	1	14	2	30	4	6	2	30	28	65	35	64	36		0.690439	1.1814	0.672573	0.39529	0.666381	0.888667		0.513302	0.396715	0.164207	0.418562	0.27109		-0.116588	0.254354	19	20	27	5	31	60	3	10	3	3
50	1	14	2	38	4	6	2	50	62	75	25	81	19	1.67965	0.63161	1.58081	2.44471	0.938864	1.09346	0.848961	1.68647	1.77675	2.3333	1.19876		0.154593	0.837507	0.556553	-1.2	23	18	26	3	14	40	12	12	3	2
51	1	14	2	39	4	6	2	58	78	79	21	89	11	1.42545	1.08068	1.19579	1.06462	1.2928	1.50538	1.99259	0.898545	1.54198	2.37945	0.592537	2.33841	0.212576	-1.09405	0.837468	1.74587	12	21	26	2	22	48	3	11	3	0
52	2	14	2	41	3	6	2	64	46	82	18	73	27	1.386	2.76188	1.71587	2.85484	2.11184	2.82293	1.98604	2.58222	2.36761	1.69714	1.20033	1.74283	0.711098	0.596177	-0.670464	0.542493	17	21	29	1	31	62	6	12	3	1
53	2	14	2	43	4	6	2	86	80	93	7	90	10	0.619029		0.6505		0.550396			0.36377	0.555059	0.65012			-0.55	0.36	0.0950614		29	18	27	1	21	42	9	12	3	0
54	2	14	2	49	4	6	2	80	80	90	10	90	10	0.818203		1.22966	0.17	1.10657	0.771684	0.509885	0.680367	1.96249	1.56711		2.79614	-0.33489	0.170482	-0.39538	2.79	22	22	27	1	14	43	3	10	3	0
